# Supplementary material for: Endogenous Ethanol and Triglyceride Production by Gut Pichia kudriavzevii, Candida albicans and Candida glabrata Yeasts in Non-Alcoholic Steatohepatitis
Source: Cells. 2022 Oct 27;11(21):3390. doi: 10.3390/cells11213390 (PMC9654979; doi:10.3390/cells11213390)
Supplement: Supplementary file 1 [file cells-11-03390-s001.zip]

Archive with 2 entries (2 files):
- Supplementary data R2.pdf
- Supplementary Table 1 and 3 to 7 - R2.xlsx
